# Supplementary material for: Efficacy and safety of probiotics in the treatment of pediatric asthma: a systematic review and meta-analysis
Source: Front Med (Lausanne). 2026 Jan 5;12:1730100. doi: 10.3389/fmed.2025.1730100 (PMC12812725; doi:10.3389/fmed.2025.1730100)
Supplement: Supplementary file 1 [file Table_1.xlsx]

## Sheet: S1
Supplementary Table S1 The initial search strategies for all databases, registers and websites
Database	Search strategy	Filter	Limits	Results
Embase	('auricular acupressure':ab,ti OR 'auricular point':ab,ti OR 'auricular points':ab,ti OR 'auricular pressure':ab,ti OR 'auricular acupoint':ab,ti OR 'auricular therapy':ab,ti OR 'ear point':ab,ti OR 'ear points':ab,ti OR 'ear acupoint':ab,ti OR 'ear acupressure':ab,ti OR 'ear pressure beans':ab,ti OR 'pressing beans':ab,ti) AND ('prediabetic state':ab,ti OR 'prediabetic states':ab,ti OR prediabet…	-	-	1414
PubMed	(Asthma[Title/Abstract] OR Asthmas[Title/Abstract]) AND (Probiotic[Title/Abstract] OR Probiotics[Title/Abstract] OR Bifidobacterium[Title/Abstract] OR Bifidobacteria[Title/Abstract] OR Bacillus bifida[Title/Abstract] OR Yeast[Title/Abstract] OR Saccharomyces cerevisiae[Title/Abstract] OR Saccharomyces italicus[Title/Abstract] OR Saccharomyces oviformis[Title/Abstract] OR S cerevisiae[Title/Abstra…	-	-	886
Web of Science	TS = (Probiotic OR Probiotics OR Bifidobacterium OR Bifidobacteria OR Bacillus bifida OR Yeast OR Saccharomyces cerevisiae OR Saccharomyces italicus OR Saccharomyces oviformis OR S cerevisiae OR S. cerevisiae OR Saccharomyces uvarum var melibiosus OR Candida robusta OR Saccharomyces capensis OR Lactobacillus acidophilus OR Lactobacillus amylovorus OR lactobacilli OR Lactic acid bacteria OR Clostr…	-	-	1455
ClinicalTrials.gov	(Probiotic OR Probiotics OR Bifidobacterium OR Bifidobacteria OR Bacillus bifida OR Yeast OR Saccharomyces cerevisiae OR Saccharomyces italicus OR Saccharomyces oviformis OR S cerevisiae OR S. cerevisiae OR Saccharomyces uvarum var melibiosus OR Candida robusta OR Saccharomyces capensis OR Lactobacillus acidophilus OR Lactobacillus amylovorus OR Lactobacill OR Lactic acid bacteria OR Clostridium …	-	-	11
CSCD	文摘包含: 益生菌 OR 文摘包含: 益生素 OR 文摘包含: 益生元 OR 文摘包含: 微生态制剂 OR 文摘包含: 双歧杆菌 OR 文摘包含: 酵母菌 OR 文摘包含: 嗜酸乳杆菌 OR 文摘包含: 乳酸菌 OR 文摘包含: 酪酸梭菌 OR 文摘包含: 丁酸梭菌 OR 文摘包含: 芽孢杆菌 OR 文摘包含: 枯草杆菌 OR 文摘包含: 链球菌 OR 文摘包含: 肠球菌 AND 文摘包含: 哮喘	-	-	81
CSCD, Chinese Science Citation Database; -, without any filtering or restrictions.
